# Supplementary material for: Striatal miR-183-5p inhibits methamphetamine-induced locomotion by regulating glucocorticoid receptor signaling
Source: Front Pharmacol. 2022 Sep 26;13:997701. doi: 10.3389/fphar.2022.997701 (PMC9549132; doi:10.3389/fphar.2022.997701)
Supplement: Supplementary file 1 [file Table1.XLSX]

## Sheet: Figure 1B
Raw data		183-5p	U6
	Saline_1	24.19	21.83
	Saline_2	24.29	21.57
	Saline_3	24.11	21.24
	Saline_4	24.56	21.03
	MA_1	22.58	20.23
	MA_2	21.93	20.04
	MA_3	21.61	20.51
	MA_4	21.61	20.16
ΔCt	Saline_1	2.36	2.87
	Saline_2	2.72
	Saline_3	2.87
	Saline_4	3.53
	MA_1	2.35
	MA_2	1.89
	MA_3	1.1
	MA_4	1.45
ΔΔCt	Saline_1	-0.51
	Saline_2	-0.15
	Saline_3	0
	Saline_4	0.66
	MA_1	-0.52
	MA_2	-0.98
	MA_3	-1.77
	MA_4	-1.42
Exp	Saline_1	1.42405
	Saline_2	1.10957
	Saline_3	1
	Saline_4	0.632878
	MA_1	1.43396
	MA_2	1.97247
	MA_3	3.41054
	MA_4	2.67586

## Sheet: Figure 1F
Raw data		Nr3c1	Actin
	Saline_1	27	21.98
	Saline_2	27.35	22.32
	Saline_3	26.92	21.73
	Saline_4	27.42	21.67
	MA_1	28.84	21.22
	MA_2	28.75	21.57
	MA_3	29.56	22.26
	MA_4	29.3	21.96
ΔCt	Saline_1	5.02	5.2475
	Saline_2	5.03
	Saline_3	5.19
	Saline_4	5.75
	MA_1	7.62
	MA_2	7.18
	MA_3	7.3
	MA_4	7.34
ΔΔCt	Saline_1	-0.2275
	Saline_2	-0.2175
	Saline_3	-0.0575
	Saline_4	0.5025
	MA_1	2.3725
	MA_2	1.9325
	MA_3	2.0525
	MA_4	2.0925
Exp	Saline_1	1.1708
	Saline_2	1.16272
	Saline_3	1.04066
	Saline_4	0.705883
	MA_1	0.193111
	MA_2	0.261975
	MA_3	0.241066
	MA_4	0.234474

## Sheet: Figure 2B, G
Figure 2B						Figure 2G
	cm			cm			cm			cm
Saline_D1_1	529.63		METH_D1_1	25971.6		Saline_D7_1	3323.64		METH_D7_1	16715
Saline_D1_2	4788.08		METH_D1_2	22027.6		Saline_D7_2	5596.57		METH_D7_2	15337.6
Saline_D1_3	3165.41		METH_D1_3	22764.9		Saline_D7_3	4705.23		METH_D7_3	13449.2
Saline_D1_4	4095.47		METH_D1_4	19034.6		Saline_D7_4	3127.11		METH_D7_4	14200.5
Saline_D1_5	6356.18		METH_D1_5	20895.6		Saline_D7_5	3787.15		METH_D7_5	12952.1
Saline_D1_6	3109.89		METH_D1_6	33520.7		Saline_D7_6	4411.53		METH_D7_6	14885.5
Saline_D1_7	4280.57		METH_D1_7	22321.7		Saline_D7_7	4194.74		METH_D7_7	18765.5
Saline_D1_8	4211.07		METH_D1_8	23479.4		Saline_D7_8	3078.46		METH_D7_8	16888.8

## Sheet: Figure 2C, H
ng/ml	OD						Figure 2C		Figure 2H
0	1.963						D1_S	D1_M	D7_S	D7_M
1	1.507					rat_1	1.303	0.565	0.663	0.368
2	1.223					rat_2	1.466	0.71	0.863	0.269
3	0.979					rat_3	1.332	0.873	1.395	0.395
4	0.701					rat_4	1.257	0.843	1.316	0.397
5	0.506					rat_5	1.539	0.894	1.122	0.348
6	0.364					rat_6	1.238	0.608	1.442	0.345
						rat_7	1.034	0.765	0.973	0.481
						rat_8	1.249	0.775	0.92	0.365
							D1_S	D1_M	D7_S	D7_M
						rat_1	2.97361	5.79579	5.42103	6.54914
						rat_2	2.35029	5.2413	4.65621	6.92772
						rat_3	2.86272	4.61797	2.6218	6.44589
						rat_4	3.14952	4.7327	2.9239	6.43824
						rat_5	2.07113	4.53767	3.66577	6.62562
						rat_6	3.22218	5.63136	2.44207	6.63709
						rat_7	4.00229	5.03098	4.23556	6.11702
						rat_8	3.18011	4.99273	4.43824	6.56061
							D1_S	D1_M	D7_S	D7_M
						rat_1	297.361	579.579	542.103	654.914
						rat_2	235.029	524.13	465.621	692.772
						rat_3	286.272	461.797	262.18	644.589
						rat_4	314.952	473.27	292.39	643.824
						rat_5	207.113	453.767	366.577	662.562
						rat_6	322.218	563.136	244.207	663.709
						rat_7	400.229	503.098	423.556	611.702
						rat_8	318.011	499.273	443.824	656.061

## Sheet: Figure 2D, I
																																				FC
																														D1	p-GR	Actin		p-GR		p-GR
																														Saline_1	2222.87	9608.16		0.231352	0.143491	1.61231	1
																														Saline_2	1383.16	9594.04		0.144169		1.00473
																														Saline_3	1667.41	10024.3		0.166337		1.15922
																														Saline_4	860.163	9288.28		0.0926073		0.645389
																														Saline_5	406.627	8272.28		0.0491553		0.342568
																														Saline_6	1020.92	7438.28		0.137252		0.956522
																														Saline_7	842.749	8126.7		0.103701		0.722704
																														Saline_8	1975.46	8844.58		0.223352		1.55656
																														METH_1	3894.41	7862.28		0.495328		3.45198	2.83671
																														METH_2	2422.7	10532		0.230032		1.60312
																														METH_3	3913.99	10262.3		0.381396		2.65798
																														METH_4	599.627	8729.11		0.0686928		0.478726
																														METH_5	3975.28	8435.7		0.471245		3.28415
																														METH_6	3400.87	7338.87		0.463405		3.22951
																														METH_7	7765.58	8859.58		0.876518		6.10853
																														METH_8	2818.58	10449.9		0.269722		1.87972
																														D7	p-GR	Actin		p-GR		p-GR
																														Saline_1	3068.75	6927.46		0.442984	0.442886	1.00022	1
																														Saline_2	4027.28	9073.28		0.443862		1.0022
																														Saline_3	2028.67	8127.46		0.249607		0.563591
																														Saline_4	2376.91	8368.87		0.284018		0.641289
																														Saline_5	5431.15	9235.11		0.588098		1.32788
																														Saline_6	3590.57	8550.58		0.419921		0.948146
																														Saline_7	3985.7	8715.28		0.457323		1.0326
																														Saline_8	6295.99	9578.87		0.657279		1.48408
																														METH_1	7148.41	9169.28		0.779604		1.76028	1.42864
																														METH_2	8397.7	8857.99		0.948036		2.14059
																														METH_3	3776.08	8906.58		0.423966		0.957279
																														METH_4	5022.57	8802.23		0.570602		1.28837
																														METH_5	5921.98	9749.58		0.607409		1.37148
																														METH_6	4850.57	9659.7		0.502145		1.1338
																														METH_7	6523.7	9254.87		0.704894		1.59159
																														METH_8	5545.7	10560.4		0.525141		1.18572

## Sheet: Figure 2E, F, J, K
Figure 2E, J											Figure 2F, K
	miR-183-5p					U6						Nr3c1					Actin
Raw data	D1_S	D1_M	D7_S	D7_M		D1_S	D1_M	D7_S	D7_M		Raw data	D1_S	D1_M	D7_S	D7_M		D1_S	D1_M	D7_S	D7_M
	20.9	18.67	19.67	19.14		16.7	14.85	15.76	15.58			22.57	22.82	23.17	23.77		16.62	16.34	16.57	16.36
	18.72	18.27	19.94	18.11		14.8	14.2	15.49	14.36			22.7	22.64	22.62	23.7		16.3	16.74	16.81	16.83
	19.52	18.6	19.67	17.5		15.3	14.5	15.76	15.35			22.76	22.53	22.7	23.01		15.9	16.13	16.44	16.49
	18.19	19.73	19.67	18.74		14.8	16	15.66	15.84			22.57	22.82	22.75	23.86		15.9	16.56	16.63	16.66
	20.13	20.14	19.04	17.68		16.2	16.7	15.21	15.52			22.56	22.56	22.53	22.85		16.1	15.87	16.5	16.62
	19.33	19.97	19.75	17.89		15.4	15.89	15.75	15.85			22.72	22.76	22.71	23.03		16.35	16.23	16.79	16.05
	20.55	20.03	19.37	18.99		16.2	16.51	15.61	15.22			23.04	22.56	22.78	23.82		16.49	16.49	16.74	16.82
	20.56	20.52	19.82	19.25		16.5	16.43	15.72	15.76			22.89	22.96	22.94	23.78		16.51	16	16.49	16.84
ΔCt	D1_S	D1_M	D7_S	D7_M							ΔCt	D1_S	D1_M	D7_S	D7_M
	4.2	3.82	3.91	3.56								5.95	6.48	6.6	7.41
	3.92	4.07	4.45	3.75								6.4	5.9	5.81	6.87
	4.22	4.1	3.91	2.15								6.86	6.4	6.26	6.52
	3.39	3.73	4.01	2.9								6.67	6.26	6.12	7.2
	3.93	3.44	3.83	2.16								6.46	6.69	6.03	6.23
	3.93	4.08	4	2.04								6.37	6.53	5.92	6.98
	4.35	3.52	3.76	3.77								6.55	6.07	6.04	7
	4.06	4.09	4.1	3.49								6.38	6.96	6.45	6.94
	4		3.99625									6.455		6.15375
ΔΔCt	D1_S	D1_M	D7_S	D7_M							ΔΔCt	D1_S	D1_M	D7_S	D7_M
	0.2	-0.18	-0.08625	-0.43625								-0.505	0.025	0.44625	1.25625
	-0.08	0.07	0.45375	-0.24625								-0.055	-0.555	-0.34375	0.71625
	0.22	0.1	-0.08625	-1.84625								0.405	-0.055	0.10625	0.36625
	-0.61	-0.27	0.01375	-1.09625								0.215	-0.195	-0.03375	1.04625
	-0.07	-0.56	-0.16625	-1.83625								0.005	0.235	-0.12375	0.07625
	-0.07	0.08	0.00375	-1.95625								-0.085	0.075	-0.23375	0.82625
	0.35	-0.48	-0.23625	-0.22625								0.095	-0.385	-0.11375	0.84625
	0.06	0.09	0.10375	-0.50625								-0.075	0.505	0.29625	0.78625
Exp	D1_S	D1_M	D7_S	D7_M							Exp	D1_S	D1_M	D7_S	D7_M
	0.870551	1.13288	1.06161	1.35308								1.41912	0.982821	0.733948	0.418631
	1.05702	0.952638	0.730143	1.18612								1.03886	1.46917	1.26905	0.608678
	0.858565	0.933033	1.06161	3.59564								0.755236	1.03886	0.929	0.775796
	1.52626	1.20581	0.990515	2.13798								0.861546	1.14472	1.02367	0.484225
	1.04972	1.47427	1.12214	3.57081								0.99654	0.849685	1.08956	0.94852
	1.04972	0.946058	0.997404	3.88052								1.06069	0.949342	1.17589	0.563993
	0.784584	1.39474	1.17793	1.16979								0.936272	1.30586	1.08204	0.556229
	0.959264	0.939523	0.930611	1.42035								1.05336	0.70466	0.814366	0.579849

## Sheet: Figure 3A, B
Figure 3A											Figure 3B
		183-5p				U6							Nr3c1				Actin
Raw data		Set1	Set2	Set3		Set1	Set2	Set3			Raw data		Set1	Set2	Set3		Set1	Set2	Set3
	DEX 0	32.16	32.33	32.22		20.04	20.03	20.05	20.04			DEX 0	33.23	33.19	33.26		27.58	27.71	27.76	27.6833
	DEX 0.1	32.24	32.06	32.19		20.06	20.06	20.01	20.0433			DEX 0.1	33.37	33.7	33.77		27.59	27.69	27.75	27.6767
	DEX 1	32.18	32.06	32.09		20.25	20.26	20.14	20.2167			DEX 1	34.17	34.88	34.63		28.02	28.01	28.11	28.0467
	DEX 10	31.33	31.29	31.45		19.93	19.97	19.94	19.9467			DEX 10	34.82	34.53	35.81		27.76	28.03	28.08	27.9567
ΔCt		183-5p									ΔCt		Nr3c1
		Set1	Set2	Set3									Set1	Set2	Set3
	DEX 0	12.12	12.29	12.18	12.1967							DEX 0	13.19	13.15	13.22	13.1867
	DEX 0.1	12.1967	12.0167	12.1467								DEX 0.1	13.3267	13.6567	13.7267
	DEX 1	11.9633	11.8433	11.8733								DEX 1	13.9533	14.6633	14.4133
	DEX 10	11.3833	11.3433	11.5033								DEX 10	14.8733	14.5833	15.8633
ΔΔCt		183-5p									ΔΔCt		Nr3c1
		Set1	Set2	Set3									Set1	Set2	Set3
	DEX 0	-0.0766667	0.0933333	-0.0166667								DEX 0	0.00333333	-0.0366667	0.0333333
	DEX 0.1	0	-0.18	-0.05								DEX 0.1	0.14	0.47	0.54
	DEX 1	-0.233333	-0.353333	-0.323333								DEX 1	0.766667	1.47667	1.22667
	DEX 10	-0.813333	-0.853333	-0.693333								DEX 10	1.68667	1.39667	2.67667
Exp		183-5p									Exp		Nr3c1
		Set1	Set2	Set3									Set1	Set2	Set3
	DEX 0	1.05458	0.937354	1.01162								DEX 0	0.997692	1.02574	0.97716
	DEX 0.1	1	1.13288	1.03526								DEX 0.1	0.907519	0.721965	0.687771
	DEX 1	1.17555	1.27751	1.25122								DEX 1	0.587774	0.359318	0.427304
	DEX 10	1.75727	1.80667	1.61702								DEX 10	0.310644	0.379806	0.156402

## Sheet: Figure 3C
																														Set 1	GR	GAPDH	Lamin B1			Set 2	GR	GAPDH	Lamin B1			Set 3	GR	GAPDH	Lamin B1
																														C	34518.3	29879.3				C	33806.5	30046.4				C	29535.2	33457.3
																														N	980.941		38625.4			N			38108.7			N			29674.9
																														C_DEX	3472.18	29002.9				C_DEX	2702.79	29762.4				C_DEX	1326.43	32328.3
																														N_DEX	25173		37291.3			N_DEX	22605.1		36897.5			N_DEX	19112.2		29652.2
																														C_DEX/RU	20369.4	28778.9				C_DEX/RU	16461.4	31334.1				C_DEX/RU	15097.6	31276.1
																														N_DEX/RU	9079.73		30400.8			N_DEX/RU	9016.66		34504.6			N_DEX/RU	2403.5		31369.3
																															GR/HKG	FC					GR/HKG	FC					GR/HKG	FC
																														C	1.15526	1.09566				C	1.12514	1.0671				C	0.882774	0.837235		1.05439
																														N	0.0253963	0.0240862				N	0	0				N	0	0
																														C_DEX	0.119718	0.113542				C_DEX	0.0908121	0.0861275				C_DEX	0.0410299	0.0389134
																														N_DEX	0.675037	0.640215				N_DEX	0.612647	0.581043				N_DEX	0.644546	0.611297
																														C_DEX/RU	0.70779	0.671278				C_DEX/RU	0.525351	0.49825				C_DEX/RU	0.482719	0.457818
																														N_DEX/RU	0.298667	0.283261				N_DEX/RU	0.261317	0.247837				N_DEX/RU	0.0766195	0.072667
																															GR
																															Set1	Set2	Set3
																														C	1.09566	1.0671	0.837235
																														N	0.0240862	0	0
																														C_DEX	0.113542	0.0861275	0.0389134
																														N_DEX	0.640215	0.581043	0.611297
																														C_DEX/RU	0.671278	0.49825	0.457818
																														N_DEX/RU	0.283261	0.247837	0.072667

## Sheet: Figure 3D
	Total	Cytosol	No. of Nu		Total	Cytosol	Nucleus		Total	Cytosol	Nucleus			Total	Cytosol	Nucleus
Con_1	3.102	1.485	2		1.551	0.7425	0.8085		100	47.8723	52.1277		Con	100	44.027	55.973
Con_2	5.111	2.655	2		2.5555	1.3275	1.228		100	51.9468	48.0532		DEX	100	15.1098	84.8902
Con_3	4.621	1.557	2		2.3105	0.7785	1.532		100	33.694	66.306		DEX,RU	100	36.8349	63.1651
Con_4	10.148	3.887	4		2.537	0.97175	1.56525		100	38.3031	61.6969
Con_5	4.015	1.94	2		2.0075	0.97	1.0375		100	48.3188	51.6812
DEX_1	4.736	0.898	4		1.184	0.2245	0.9595		100	18.9611	81.0389
DEX_2	5.32	0.81	4		1.33	0.2025	1.1275		100	15.2256	84.7744
DEX_3	3.886	0.433	3		1.29533	0.144333	1.151		100	11.1426	88.8574
DEX,RU_1	12.027	3.526	4		3.00675	0.8815	2.12525		100	29.3174	70.6826		52.1277		55.973	7.6724
DEX,RU_2	4.645	1.725	2		2.3225	0.8625	1.46		100	37.1367	62.8633		48.0532
DEX,RU_3	5.633	2.803	2		2.8165	1.4015	1.415		100	49.7603	50.2397		66.306
DEX,RU_4	5.485	2.166	2		2.7425	1.083	1.6595		100	39.4895	60.5105		61.6969
DEX,RU_5	5.047	1.759	2		2.5235	0.8795	1.644		100	34.8524	65.1476		51.6812
DEX,RU_6	6.029	1.836	2		3.0145	0.918	2.0965		100	30.4528	69.5472
													81.0389		84.8902	3.91058
													84.7744
					2.1923	0.95805	1.23425						88.8574
					1.26978	0.190444	1.07933
					2.73771	1.00433	1.73337		0.00101099	**			70.6826		63.1651	7.42132
									0.00234965	**			62.8633
													50.2397
									0.149359	NS			60.5105
						1.08889	1.33243	0.817219					65.1476
						0.925047		0.694254					69.5472
						1.96789		1.47691
						1.61075		1.20888
						1.06959		0.802733
						4.27394		3.20762
						5.5679		4.17875
						7.9746		5.98499
						2.41095		1.80943
						1.69275		1.27042
						1.00963		0.757736
						1.53232		1.15001
						1.86924		1.40288
						2.28377		1.71398

## Sheet: Figure 3F
	miR-183-5p				U6
	Set1	Set2	Set3		Set1	Set2	Set3
D-/R-	29.24	29.15	29.15		20.04	20.03	20.05	20.04
D+/R-	28.81	28.96	28.8		20.06	20.06	20.01	20.0433
D+/R+	29.32	29.18	29.26		20.25	20.26	20.14	20.2167
ΔCt	Set1	Set2	Set3
D-/R-	9.2	9.11	9.11	9.14
D+/R-	8.76667	8.91667	8.75667
D+/R+	9.10333	8.96333	9.04333
ΔΔCt	Set1	Set2	Set3
D-/R-	0.06	-0.03	-0.03
D+/R-	-0.373333	-0.223333	-0.383333
D+/R+	-0.0366667	-0.176667	-0.0966667
Exp.	Set1	Set2	Set3
D-/R-	0.959264	1.02101	1.02101
D+/R-	1.29534	1.16743	1.30435
D+/R+	1.02574	1.13027	1.0693

[truncated: 6 more sheets: Figure 3G, H, J, K, Figure 3I, L, M, Figure 4B, F, Figure 4C, D, G, H, Figure 5A, B, Figure 5C, D]
